# Supplementary material for: Immune response dynamics in COVID-19 patients to SARS-CoV-2 and other human coronaviruses
Source: PLoS One. 2021 Jul 9;16(7):e0254367. doi: 10.1371/journal.pone.0254367 (PMC8270414; doi:10.1371/journal.pone.0254367)
Supplement: S1 Appendix — (XLSX) [file pone.0254367.s009.xlsx]

## Sheet: S1 Appendix
COVID-19 Patients and healthy individuals from USA- Multiplex Antibody Detection (IgG); Median Fluorescence Intensities for each sample
Sample #	Approx days post-symptoms	SARS-CoV-2 S-RBD	SARS-CoV S	SARS-CoV N	MERS-CoV S-RBD	HCoV 229E S	HCoV NL63 S	HCoV HKU1 S	HCoV OC43 S	Anti-human IgG	BSA
UCDavis: Time course N=6
RIB-00001-LH-02	6	135.75	131.75	2858.25	141.25	2056.5	448.5	1385.75	2851.5	7961	43
RIB-00001-LH-03	7	216	143.5	3973.25	137.5	2046.5	438.5	1319	3200.5	7808.75	47.5
RIB-00001-LH-04	8	411.5	173	5080	115	1990.25	428.25	1251.75	4012.75	7686	41.5
RIB-00001-LH-05	9	907.5	257.5	6549.5	129.25	2169.5	494.25	1400.5	4979.5	8002.5	41
RIB-00001-LH-06	10	1952.25	505.5	8094.5	146	2919.25	676	2186	6253.5	8285.25	50
RIB-00001-LH-08	12	4536.5	1479.75	7636.5	85	2486	507	4454.5	7288	7367.75	24
RIB-00001-LH-09	13	5115.25	1737	7849.25	88.5	2500	504	5228.75	7946.25	7865.5	26.5
RIB-00001-LH-10	14	5803.5	2332.75	7842.5	86.5	2511	515.5	6990.25	8071	7466.5	27
RIB-00001-LH-12	16	7434	2796.5	8163	104.5	3000	565.25	8181.75	8961	7744	31
RIB-00001-LH-13	17	8759	3238.25	8460.5	106.25	3343	627.5	8920.5	9436.75	7750	29
RIB-00001-LH-15	19	7994	3594	8324	118	3426.25	619.5	9250.5	9438.5	7604.5	29
RIB-00001-LH-16	20	7213.75	4042.5	8318.5	134.5	3844.75	714.75	9204.5	9831.75	7721.5	33.5
RIB-00001-LH-17	21	12930.5	4331.75	8646	144	4410.25	774	9666.5	10141	7483	34
RIB-00001-LH-18	22	8540.75	4054	8596.5	112	3529.25	668	9363	9894.5	7857.5	28.5
RIB-00001-LH-19	23	8122.5	3931.75	8114.75	121.75	3519.5	672	8977.5	9535.5	7199.75	33
RIB-00001-LH-20	24	7140.25	4375.5	8437.25	131.25	3754.5	721.75	9465	10067.8	7545.75	34.25
RIB-00001-LH-21	25	6946	4381.5	8380.5	134.5	3982	723.5	9505.25	10063.8	7620.75	33.5
RIB-00001-LH-22	26	7644	4249.5	8274	117.25	3630.75	679.5	9279.5	10180.5	7528.25	27.5
RIB-00004-LH-0	5	33	68.5	184.75	132.25	1598.25	1008	1872	3252.5	7373	40.5
RIB-00004-LH-04	9	31	53.5	286	89	1107.75	681	1223	2778.75	7274	27
RIB-00004-LH-06	11	39.5	58.5	735	105	1187.5	728	1343.25	3580.75	7062.25	29.5
RIB-00004-LH-09	14	229.75	81	4098.5	180.75	1648	805	1848.5	5585.5	7826.5	18
RIB-00004-LH-10	15	655	104	5994	209	1632	933.25	1823.75	5693	7381.75	16.5
RIB-00004-LH-11	16	990.5	131.25	7557.75	224.75	1636.5	958.5	1925	6470.5	8060	17.5
RIB-00004-LH-12	17	1475.5	180.25	7583.5	232.25	1695.25	996.25	1915.75	6580.5	8211.75	18.5
RIB-00004-LH-13	18	2191.5	248.25	7888.5	246.25	1848.75	1095.5	2136.5	6831.25	7959	19.5
RIB-00004-LH-14	19	2195	376.25	7986.25	198	1256	738	1418.5	6561.75	6970	32.5
RIB-00004-LH-15	20	2745	470	7622	204	1274.5	749	1378	6895.5	7150.25	35
RIB-00004-LH-17	22	3758.25	724.5	7155	219	1440.5	871	1608.75	7623.5	7162.5	40
RIB-00004-LH-21	26	3020.5	843	8114	196.75	1311.25	805.25	1498.25	7336.25	6900.75	36.5
RIB-00004-LH-23	28	2881.75	975	9356.25	195	1362.75	830.5	1549.5	7867	7167	38.5
RIB-00004-LH-25	30	2398.5	1185	8777	198.5	1399	920.25	1575.75	8082.25	7465.5	40
RIB-00004-LH-26	31	2940.5	1122.75	9366.25	176.5	1176.5	802.75	1350.5	8038	7484.25	31.25
RIB-00004-LH-28	33	3266	1083.75	9258.25	156	1022	710	1218.5	7074	6839.5	27
RIB-00004-LH-30	35	3435.5	1238.5	9299	171	1210.5	809	1417.75	7940.25	7362	35
RIB-00004-LH-32	37	3352.25	1211.25	8829	172.25	1218	815	1387	7382	6641.5	36
RIB-00012-LH-0	12	5478.75	3174	8192.5	234.5	4862.75	1078.25	2765.5	7696.5	8259	22.5
RIB-00012-LH-01	13	7070.75	4030.5	8811	265.75	5708.25	1241.75	3130.75	8959.5	8654	24
RIB-00012-LH-02	14	8521.25	4280	8580.75	265	5899.25	1250	2844.75	8865.25	8314.25	22
RIB-00012-LH-03	15	8865	4074.5	8947.5	245.5	5531.5	864.25	2032	8914.5	7886	18.5
RIB-00012-LH-04	16	8857.25	3958.5	8214	188.5	4767.5	966.5	2813	7658.75	8011.5	17.5
RIB-00012-LH-05	17	8522.25	3292	9374.25	138.5	3520.25	731	2190.25	8086.25	7189	16
RIB-00012-LH-08	20	8745.25	3139.5	8284.5	136	4096.5	884	4545.5	7915.5	7015.5	18
RIB-00012-LH-09	21	9236.25	3395.25	7888.25	145.5	4214	1018.75	5443.25	8164.25	7237.75	18
RIB-00012-LH-10	22	9177	3206.75	8075	144	4434.75	1026.75	5616.5	7957.25	7252.5	18
RIB-00012-LH-11	23	9376.25	3085	8196	133.25	4399	966.5	5521.25	7902	7375	20.5
RIB-00012-LH-13	25	9042.75	2835.75	7744	131.75	4250	955.5	5179.5	7590.75	7216	18
RIB-00012-LH-15	27	9248.75	2733.5	8329	134	4313.5	993.75	5683	7694.25	7180.75	17.5
RIB-00019-LH-0	9	1022.5	5600	7030.25	228	2324.5	660	2436	9336	7667.25	25
RIB-00019-LH-01	10	1638.75	5953.5	8477	202.5	2088.5	584.75	2085.75	10027.2	7855	26.5
RIB-00019-LH-02	11	3601.75	6117.5	8574	203.5	2273	622.25	2227	10535	7754.5	24.5
RIB-00019-LH-03	12	6550.25	6103.25	8371.5	220	2407.25	617.75	2347	10369	7498	28.75
RIB-00019-LH-04	13	9030.25	6150.75	8634.5	206.5	2362	628.25	2309.75	10953.2	7875.5	35.75
RIB-00019-LH-06	15	9303	5401.5	7788.5	138	1764	488	1704.25	9091.25	6345.5	23.5
RIB-00019-LH-11	20	10981.5	5835.25	8917	159.25	1898.5	574.25	1935	10223.8	7255.25	26
RIB-00019-LH-12	21	10444.8	5393.25	9129	140.25	1685	504.5	1678	9673.25	6988	22.5
RIB-00016-LH-0	9	144.5	85	93.75	623.75	5026.5	662	5259.25	3711	7576.5	26.75
RIB-00016-LH-01	10	222.25	77.5	174	519	4326	579	4551.5	3281	7694.5	23
RIB-00016-LH-02	11	892	103.5	780.25	625.25	4589.75	643.5	5008.5	4458.5	7593.75	27
RIB-00016-LH-03	12	2321.5	148.5	2186.25	538	4656.75	771.75	4936.5	4808.75	8236.5	26.5
RIB-00016-LH-04	13	5722	396.25	6107	419	3695.5	669.5	4325.5	4855.5	7979	24
RIB-00020-LH-0	5	461.5	149.25	336.25	133.25	4861.5	635.5	6190	3236.75	7879.75	25.5
RIB-00020-LH-01	6	659	117.5	426.75	99.5	3391.75	412.5	4640.5	2869.5	7867.5	25
RIB-00020-LH-02	7	2185.25	204.75	1085.75	106.5	3866.5	491	5050.5	3916.25	7774.5	27.5
RIB-00020-LH-03	8	3122.5	262	1607.5	94	3268	393.25	4494.5	3934	7814	25.5
RIB-00020-LH-04	9	4216.25	1157.5	4084.75	110	4274.25	535.5	5238.75	5303.75	7761.5	32
CDC, N=4
WU353-087		3205	484	5376.5	431	2095	347	1154	3477	8290	21
WU353-088		1845	539	3866.5	41	4083	611	1769	6161	7807	21
WU353-089		4245	371.5	7994	67	2175	928	2692.5	6116	8743	11
WU353-091		1496.5	155.5	4647.5	46	1932	501.5	2837	3605.5	7632.5	10
Healthy American, N=75
delta 001E		100.5	170.5	130	262.75	1469	520	1517.75	5760.75	8633.25	67.5
delta 002E		69.75	136.25	277	1720.25	2227	413.25	1724	2900	8666.75	41.25
delta 003E		35.5	70.75	39.75	67.5	1037.5	113.25	2692	7765.5	9387.25	23.75
delta 006E		36.5	66	79.25	328.5	550	428	6618.75	2825	9140	17
delta 010E		91.75	172.75	72.5	197.75	3960.75	1195.5	2289.5	2266.5	9664.5	26
delta 011E		81.5	137.25	132.5	208.25	3943.75	2211.25	5947.5	1240.5	7848.5	58.5
delta 014E		73.75	114	102.5	163	5235.5	259.25	1707	1119.75	9507.5	30
delta 015E		74.75	294.75	646.75	2112.5	5980.5	2935.5	7909.25	4641.75	9563.5	38.5
delta 004E		36.75	70.5	44	520.25	5493.5	2582	2041.25	1965.5	7836.5	16.5
delta 005E		82.25	157	101.5	146	1508	390.5	1719.5	3984	8391.25	31
delta 006E		46.25	87.75	76.5	390	763.25	555	7448.5	3377.25	7989	22
delta 007E		47.75	75	46	89.5	77.25	326.5	10262	3656	7468.75	22
delta 009E		70.75	128.5	101	130.25	6561.25	2991.25	5402.5	4031.5	7981.5	69
delta 012E		36.75	86.25	118.25	282	3487.25	602.5	3575	1433.5	8275.75	35
delta 013E		71.25	115.5	551.5	286.75	785.25	423.5	957	2466.5	7809	51
delta 016E		48.25	61	45.25	195	1765.5	1363	3096.75	2393.25	8205.25	29
delta 017E		79	148.5	216.5	258.25	1686.5	1123.5	942.25	4431.75	7754	50.5
delta 018E		101.25	180.5	142	564.5	4662.75	1748.25	2266	2403.5	7960.5	94.25
delta 019E		96	86.25	92.25	132.5	2479.75	898.25	3727.75	2387	8286.5	67
delta 020E		33.5	73.5	124.5	840.25	1264.75	1024.5	323	1854	7610.25	23
delta 021E		58.5	197	99	263	2116	420.5	4925.75	4930.75	7956	33
delta 022E		29	38.5	34	60.25	3733.5	387.5	3674.25	1682.5	7912.75	19
delta 023E		33	51.75	68	85	1138	581.5	324	1959.5	7195.5	20
delta 024E		52.5	59.5	58.5	75.5	2831.5	2921.5	3246.5	1008.5	7718.75	37
delta 025E		78.5	104.25	199.5	206	2375.5	2757.5	2612.25	3672	8079.25	110.5
delta 026E		197	582.5	428	583	3728.5	1146	1385.5	2067.5	9716	176
delta 027E		52	104	153.5	164	2110	869	1672.5	2594	8596.5	36
delta 028E		54.5	93	50	147	1567	878	1595	2787	8428	18
delta 029E		55	145	127	172	6178	1565	2111.5	3350	8865	29
delta 030E		26	47	50	100	2103	1050	1244	2206	7631.5	11
delta 031E		172.5	298	229.5	316.5	4042.5	1100	1346	4458	7855	278
delta 032E		47	86	206	353.5	836.5	333.5	1802	1616	8659	28
delta 033E		63	77	183	111	3423	554	730	1830	8627	24
delta 034E		120	119	76	869	2967	267.5	553	1996	8728	28.5
delta 035E		40	96.5	71.5	754	9688	2691	1041.5	2575	8327.5	27
delta 036E		89	206	162.5	1386	5189	1874	1895	3985	8572	90
delta 037E		53	157.5	94	307	1453	230	1265	1215	8429.5	19
delta 038E		41	73	37	223	1832.5	1389.5	1993	1413	7872	19
delta 039E		56.5	95	70	113	764	290	1085	600	8234.5	48
delta 040E		621.5	329.5	307	1134	340	522	655	2782	8421	138.5
delta 041E		51	213.5	59.5	349	358.5	260	1576	2211	8486	28
delta 042E		53	97	184	253	2375	1155	1740.5	2210	8338.5	31
delta 043E		61	149	149.5	338	2282	577	1897.5	3140	8603	62.5
delta 044E		58	159	162	301	2805	2131.5	1456	3405	8924	128
delta 045E		36	80	175	129	2660	497	1368	1732	7632	19
delta 046E		61	329	283	123	5123	962	2032	1242	8065	90
delta 047E		22.5	52	28	35	364	92	168	100.5	7590	10
delta 048E		29	62.5	74.5	75	6750	328.5	2245.5	2400.5	7675	13
delta 049E		100	263.5	159	533	2483	989	1582	4837	8023	41
delta 050E		51	113	73	406	2476	627.5	1036.5	4827	8223	41
delta 051E		26	78	1256	38	419	292	1882	1230	7828	11
delta 052E		58	95.5	346	240	1152	610	1796	1299	8957	17
delta 053E		49	71	67	88	1363	597	671	3158	8802	31
delta 054E		37	81	106.5	128.5	1290.5	396.5	988	2297.5	8237	18
delta 055E		401	88.5	59	257	1763	856	1684	2667	7982	17
delta 056E		48	371	89	161	3610	1232.5	2221	1128.5	8292	84
delta 057E		139.5	124	95	244	1277	462	378.5	979	8352	52
delta 058E		26	41	30	56.5	2792	667	1057	1557	7865	12.5
delta 059E		42.5	117	548	170	4576	454	1143.5	1636	8411	25
delta 060E		40	157.5	65	866	1460.5	946	1441	3696	8182	44
delta 061E		55	111	222	768	4274	666.5	2691	5220	8407	18
delta 062E		31	46	42	184	631.5	182	301.5	825	6618	11
delta 063E		328	838	543	1043	1761	250	843	2294	9365.5	132
delta 064E		158	202	193.5	245	1023	517	1143	1457	8419	131
delta 065E		151	215	257	332.5	1517	615.5	517	725	7705	33
delta 066E		61.5	190	73	884	3835.5	1704	803	1240	8543	28
delta 067E		51	143	306	178	772	463	2703	2243.5	8647	20
delta 068E		42	74	45	733	1333	196.5	1033	2755.5	8388	18
delta 069E		23.5	34	27	34	81	48	194.5	416	7606	14
delta 070E		43.5	78	48.5	118	5433	1467.5	973.5	4517.5	7880.5	31
delta 071E		110	187	149	229	1625	1251	1803.5	3663.5	8490	44
delta 072E		40	61	153.5	72	2748	2930	1365	932	7787	13
delta 073E		32.5	81	39.5	552	813	184	934	5172.5	8779	15
delta 074E		29	88	34	803	334	357	964	2502.5	8673	13
delta 075E		62	103	72	173	1868	546	1255.5	2035	8540	35
