# Supplementary material for: Immune response dynamics in COVID-19 patients to SARS-CoV-2 and other human coronaviruses
Source: PLoS One. 2021 Jul 9;16(7):e0254367. doi: 10.1371/journal.pone.0254367 (PMC8270414; doi:10.1371/journal.pone.0254367)
Supplement: S2 Appendix — (XLSX) [file pone.0254367.s010.xlsx]

## Sheet: S2 Appendix 
COVID-19 Patients and healthy individuals from USA- Multiplex Antibody Detection (IgM); Median Fluorescence Intensities for each sample
Sample #	Approx days post-symptoms	SARS-CoV-2 S-RBD	SARS-CoV S	SARS-CoV N	MERS-CoV S-RBD	HCoV 229E S	HCoV NL63 S	HCoV HKU1 S	HCoV OC43 S	Anti-human IgG	BSA
UCDavis: Time course N=6
RIB-00001-LH-02	6	68	33	44	40	25	20	20	29	102	11
RIB-00001-LH-03	7	124	33	55.5	44	24	20	20	35	108	13
RIB-00001-LH-04	8	164	35	51	45	26	19	20.5	38	102	12
RIB-00001-LH-05	9	206	38	56.5	51	24	20	20	41	104.5	14
RIB-00001-LH-06	10	388.5	46	59	60	26	20	20	43	116	20
RIB-00001-LH-08	12	845.75	56	63	47	20	20	18.5	55	106	31.5
RIB-00001-LH-09	13	886.25	58	59.5	46.75	19.5	19.5	16.75	55.5	104.25	30.5
RIB-00001-LH-10	14	1079	63	66.5	47.75	20	19.5	18.5	65.5	111.25	31.5
RIB-00001-LH-12	16	1033	61.5	61.25	44.5	19.5	18	19	64	102.75	26
RIB-00001-LH-13	17	920.5	69.25	67.25	44.5	20	18.5	19.75	66	111.5	27.5
RIB-00001-LH-15	19	683.5	73.5	65	42	20	17.5	20	66	103.5	24.5
RIB-00001-LH-16	20	611.75	79	68.5	43.75	20	18.5	21	70	104.25	25
RIB-00001-LH-17	21	1005.5	94.5	81.5	48	20	20	23.5	81	112	30.5
RIB-00001-LH-18	22	772	88	77.75	44	20	19	21.5	71.5	134	27.5
RIB-00001-LH-19	23	688.75	77.5	76.5	43	20	18.5	21.5	70.5	111.5	26.5
RIB-00001-LH-20	24	610	81	79.75	42	20	19.25	21.5	68.5	118.5	24.5
RIB-00001-LH-21	25	561	75.5	79.5	42.5	20	18.5	21.5	65	117	25.5
RIB-00001-LH-22	26	611	69.5	80	40	19.75	18.5	21	62.25	116	23
RIB-00004-LH-0	5	25.5	33	33.25	37	20	19	19.25	29	241	24.5
RIB-00004-LH-04	9	32	29.5	31	32	20	18.5	18	26	244.5	19
RIB-00004-LH-06	11	47.5	31.5	41	36	19.5	18.75	18.5	27.5	250.5	23.5
RIB-00004-LH-09	14	202	47	311	58.5	26	23	24	40.5	400	32
RIB-00004-LH-10	15	450	50	662.5	74	26	25	23.5	47	420	34
RIB-00004-LH-11	16	564	53.5	559	83	25	27	23	44	433	32.5
RIB-00004-LH-12	17	668.5	55	484.5	78	26	27	25	49	407.5	35
RIB-00004-LH-13	18	1030	62	442.5	87	27	29	26.5	54	431.5	43
RIB-00004-LH-14	19	737.5	44	294.75	57	20	20	20.5	38.5	306.5	27.5
RIB-00004-LH-15	20	876	45	231.5	58	20.5	22	21.25	40.5	340.25	28.5
RIB-00004-LH-17	22	1237.5	48.5	183	54.5	21	21.25	22	40.5	321.5	28.5
RIB-00004-LH-21	26	2074.25	47	156	50	20.5	20.5	21	38.75	289.5	28
RIB-00004-LH-23	28	2515.5	50.5	185.5	51.5	21	20	20.25	41.5	295.25	29.5
RIB-00004-LH-25	30	2550	53	170.5	51	21	20.75	20.5	45.5	305.5	31.5
RIB-00004-LH-26	31	2460.5	45.25	150	44	21	20.5	20	39	278	24
RIB-00004-LH-28	33	2570	44	140	40.75	20.5	19.5	20	37	281.25	24
RIB-00004-LH-30	35	2651.25	49.5	138	45	20.5	21	21	41.5	269	27
RIB-00004-LH-32	37	2568	55.5	128.5	46	21.5	21	20.5	43	264.25	26
RIB-00012-LH-0	12	391.5	55	417	38	26	21	28	32	173.5	18
RIB-00012-LH-01	13	603	66	551	46	25	21	28	37	220	24
RIB-00012-LH-02	14	490	63	441	42	25	22	29	34	194	21
RIB-00012-LH-03	15	522	62	445	41	25	20	26	34	187	21
RIB-00012-LH-04	16	548.5	61	358	41	25	21	24	33	164	20
RIB-00012-LH-05	17	306.5	42.5	226	29.5	20	18	20	24.5	107.75	16.75
RIB-00012-LH-08	20	316.25	42	182	29	20	16.5	19	24.5	112	17
RIB-00012-LH-09	21	331.5	44	208.5	30	20	18	19	26	116	18.5
RIB-00012-LH-10	22	330	43.5	173	30.5	20	16.5	18	25.5	115.75	18
RIB-00012-LH-11	23	309	42.25	155.5	30.5	20.5	17.5	19	26.5	117.25	18
RIB-00012-LH-13	25	277	42	155.5	30.25	19.5	18	18.5	25.5	128.75	18
RIB-00012-LH-15	27	298.5	41.5	118.5	29.75	20	17.5	18	25	132.25	18
RIB-00019-LH-0	9	115	37	160	32	24	20	20	28	93	12
RIB-00019-LH-01	10	154	45	221	31	26	20	19	28	103	12
RIB-00019-LH-02	11	204	51	232	30.5	25	20	20	28	126	13
RIB-00019-LH-03	12	335	77	249.5	32	25	19	21	29	157	15
RIB-00019-LH-04	13	205	70	323	31	24	19	20	28	169	14
RIB-00019-LH-06	15	315.75	210.75	85.75	26	19	17	17.5	24	145	22.5
RIB-00019-LH-11	20	283	175.75	57	25	19.25	18	18	24.5	138.75	23
RIB-00019-LH-12	21	273	164.25	63.5	23.25	19.5	17.5	17	23	124	19.5
RIB-00016-LH-0	9	102	36	66	37	25	24.5	26.5	40	139.5	12
RIB-00016-LH-01	10	141	35	75	37	26	24	22	39	140.5	12
RIB-00016-LH-02	11	200.5	37.5	79	38	25	22	21	39	151.5	12
RIB-00016-LH-03	12	552	44	140	44	26	23	26	44	172	13
RIB-00016-LH-04	13	806	60	132	48	26	25	25	50	197	14
RIB-00020-LH-0	5	95	49	122	41	29	21	21	69	281	20
RIB-00020-LH-01	6	87	43	104	37	27	20	21	61	257	14
RIB-00020-LH-02	7	229	60	241	45	28	21	21	80	275	25
RIB-00020-LH-03	8	252.5	70	345	41	28	20	21	76	271	25
RIB-00020-LH-04	9	254	84	405	42.5	28	21	21	83	267	25
Healthy American, N=16
delta 004E		23	37	30	36	23	19	19	35	159.5	14
delta 005E		23	44	28.5	31.5	23	21	21	36	153	11
delta 006E		32	33	34	42	23	21	22	32	215	17
delta 007E		47	70	59	136	25	28	31	68	317	38
delta 009E		24	32	30	36	24	20.5	20	35	265	12
delta 012E		28	74	37.5	98.5	22	21	23	115.5	254	14
delta 013E		84	80	79	626	28	20	22	58	275	17
delta 016E		24	34	24	31	25	20	21	30	133	12
delta 017E		25	36	27	43.5	25	19	21	32	180	11
delta 018E		26	41	29	46	27	21	22	37	172	16
delta 019E		39	35	217.5	44	25	25	24	34.5	205	15
delta 020E		40.5	75.5	54	77.5	31	23	25	64	538	53
delta 021E		26	35.5	36	46	25	19	20.5	29	142	13
delta 022E		58	49	246	65.5	26	19	19	35	272	32
delta 023E		31	82.5	41	49	25	20	22	44	402.5	19
delta 024E		24	30	25	39	25	19	20	25	193	10
