# Supplementary material for: Immune response dynamics in COVID-19 patients to SARS-CoV-2 and other human coronaviruses
Source: PLoS One. 2021 Jul 9;16(7):e0254367. doi: 10.1371/journal.pone.0254367 (PMC8270414; doi:10.1371/journal.pone.0254367)
Supplement: S3 Appendix — (XLSX) [file pone.0254367.s011.xlsx]

## Sheet: S3 Appendix
COVID-19 Patients and healthy individuals from Pakistan- Multiplex Antibody Detection (IgG); Median Fluorescence Intensities for each sample
Sample #	SARS-CoV-2 S-RBD	SARS-CoV S	SARS-CoV N	MERS-CoV S-RBD	HCoV 229E S	HCoV NL63 S	HCoV HKU1 S	HCoV OC43 S	Anti-human IgG	BSA
Severe COVID-19 Patients, n=20
Covid-3/20	81.5	300.75	272	43	559	241.75	3333.5	3906.5	6149.5	15
Covid-6/20	403.25	1096.75	523.25	420.25	6428.25	1109	10307.5	5965.25	6674.25	103.5
Covid-10/20	10949	918.5	4420	29.75	3295.5	449.5	1479.75	6519.75	7189.25	11.5
Covid-11/20	4837.5	1740	8701.5	47.25	2718	458.75	4708	4678.5	7588.5	30.5
Covid-12/20	3532.25	678.75	2539.75	27.25	2721.25	955.25	2427.5	6538	7465	23.5
Covid-14/20	37	91.5	188	129	1630	223.75	4373	1734.75	6579	25.5
Covid-15/20	6206.5	1595.75	2638.5	88.5	1884.75	840.5	786	2648.5	6152.25	18
Covid-16/20	5938.25	1197.75	7953	882.25	2140.25	634.75	1232.25	5343.5	7728.25	14
Covid-17/20	9933	2318.5	10845	26.75	977.5	616.75	1650	5592	7354.5	11.5
Covid-18/20	10296.5	1323	9610.5	377.75	814	648.5	2205	5554.25	6548.75	453.75
Covid-20/20	7169	169.25	4316	130.5	1413	477.5	1780	6633.75	7157.5	10.75
Covid-21/20	6574	1484.75	7565.5	142.75	2531.5	732.75	6414.75	6155.25	6954.5	13
Covid-22/20	5380.5	233	5413.5	55.75	2451.75	471.25	2901	697.5	5603.75	19
Covid-26/20	10186	668.25	7089.5	29.5	4759.5	2001	2624.5	4642.75	7492.25	16.5
Covid-29/20	6280	283.5	5570	53	3494.75	1904.25	6236.75	7617.5	7212.5	23
Covid-32/20	7347.5	989.5	9284.25	52.5	1553.25	698	1288	3722.5	6392.5	16
Covid-44/20	5258	2771.5	8220.75	787	567.5	135.5	932.5	3507.25	7000	19
Covid-48/20	1601.25	5984.5	1178.25	96.25	5725	664.75	6944.75	10827	6244.25	46.5
Covid-49/20	5562.25	818.25	7606.5	28.5	451.5	62.5	362	6282.5	7431	25.5
Covid-50/20	6027	660	10845.8	36	1446.75	525.75	2840.5	4914	7460.5	11
Mild/moderate COVID-19 Patients, n=23
Covid-1/20	2171.5	903.75	4368.25	59.75	8381.5	1524.5	1786	4789.25	8123.5	34
Covid-2/20	2212.25	1992.5	6064	1032.5	3140.75	51.25	2583.5	4281.5	7430	13
Covid-4/20	68.5	92	90.5	209.5	3651.75	105.5	3835.5	1976	7312.25	15.75
Covid-5/20	2685.25	1071.5	4425.5	690.75	5753.75	319.75	1902	5821.5	7582.75	19
Covid-7/20	9812.25	3931.25	9303.5	178.5	2706.25	496.5	5455.75	6019.25	7223.25	16
Covid-8/20	2926.75	287	510.5	256	3838.5	1876.5	9152.5	7003	6912.75	25
Covid-19/20	3294.25	1382.5	7998	72.5	7783.5	648.25	2334.5	5118	6788.75	25
Covid-23/20	3305.25	613.5	2569.25	28	4833	591	2291.5	5413.5	6547.75	13.5
Covid-24/20	3531.75	158.75	9096.5	59.5	1120.75	158.25	1160.75	2662	7070.25	10.5
Covid-25/20	9108.75	1625.25	9709.5	337.5	2416.25	339	5180.75	7182.75	6798	22.5
Covid-27/20	8094.5	1139.25	7801.25	187.75	7083	1674.5	3146.5	5418.25	6529.5	18.75
Covid-28/20	3659	634	8493.25	162.25	5469.75	1396.75	11128	7328.5	6625	157
Covid-31/20	472	242.25	1549	1269	1855.5	714.25	2214.5	1709.25	6613.5	125
Covid-33/20	7563.25	748.5	12001	92.75	4512.25	1275.5	2540.5	4422	7574.5	15.75
Covid-34/20	5920	3018	6807.5	1987.75	8972.5	2444	8079	9418	6656.5	52.75
Covid-35/20	3994	903.25	6640.25	218	6225.25	928	5155.5	5454.25	6019	70.75
Covid-36/20	6152.5	2154.25	7171.5	260.5	4926.75	916.25	8419	7676.5	6057.75	60.5
Covid-37/20	5445.5	346.75	7953.75	26	1576.25	586.25	5596.5	5500	7142.25	12.5
Covid-38/20	7600	382.75	2753.5	134	6943.75	1324.5	851	6127	5999.5	30
Covid-39/20	4973.75	3387	4291	180.75	6036.25	4962.5	3347	8625	5388.25	71
Covid-41/20	10100.5	170	2557	81.5	4683	677	2883.5	5783.5	6727	71.5
Covid-42/20	4755.25	559.5	2601	373.25	4719.5	1173.75	5514.75	8768.75	5479.75	46.25
Covid-45/20	3965	2321	303	29.5	670.25	256.5	210	4071	8020.25	8
Healthy non-American, N=54		6	3	4
AH-1	44	126	127	158	8366	1091	5482	4248	10520	23
AH-2	38.5	106	68	135	3622	1458	11094.5	5237	10741	88
HBP 1/12	33	432	40	168	2414	1188	1799	2977.5	8751	17
HBP 3/12	67	99	36.5	142	832.5	468	1636	1974	8665	20
HBP 4/12	34	81	63.5	98	904	538	1354	3648	9404	25
HBP 6/12	35	65	464	63	1267.5	438	1122.5	1834	8619	13
HBP 9/12	525	189.5	37.5	456.5	1405	302	468.5	5016	8442.5	13
HBP10/12	57	175	83	201	3287	444	1383.5	4687	8125	36
HBP11/12	32	964	33.5	58	1678	365.5	596	1165.5	8453	12
HBP13/12	95.5	981.5	295.5	161	1544.5	960	1013	2257	7821.5	195.5
HBP14/12-	38	1027	38	130.5	295.5	922	1249	1950	9056	15
HBP15/12	32	50	283	41	6141	1273	659	1627	8067.5	13
HBP16/12	26	327	41	298	1668	720	779	2437	8746	13
HBP17/12	48	152	182	214	768	735	661.5	5713	8773.5	23
HBP18/12	33	127	226.5	135.5	3855	1318	801	3153	7690.5	13
HBP21/12	26	77	39	79.5	1089.5	243.5	568	1908.5	8373	12
HBP31/12	31	266	57	74	2593.5	4406	1010	4580	8480	44
HBP33/12	27	314.5	36	65	1794	597	612	2134	5969	12
HBP35/12	143	368.5	164	215.5	1916	746.5	534	1544	8405	232
HBP36/12	35	387	1244	3016	6284	3322	2039.5	5365	8567	18
HBP37/12	39	551.5	1400.5	4231	7597.5	4288	1285	6521	8390	23.5
HBP38/12	45	61	73	117	7116	1197	954	3825	9057	30
HBP40/12	44	4650.5	87.5	1724	4931	1949	636	6319	8520	35
HBP41/12	124.5	194.5	442	301	1345	266.5	366	893	8964	83
HBP42/12	26	58	29	34	682.5	126.5	495	352	7860	10
HBP43/12	35	222	621	251	3885.5	1028	990	3074	8658	16
HBP44/12	26	153	212	450	3338	449.5	847	2175	7621.5	13
HBP45/12	44	276.5	32	121	826.5	368.5	794	2940	8539.5	14
HBP47/12	32	100	89	108	523	451	573	1093	7802	18
HBP48/12	29	59	35	144	448.5	446.5	422	3827	8002	11
HBP49/12	57.5	150.5	74	134	5486	1447	2867	5940	8830	53
HBP50/12	30	176	1040	240	3676	485.5	755	3261	8568.5	13.5
HBP51/12	30	42	46	45	4148	763.5	433	3525.5	8409	19
HBP52/12	38	104	103	286	888	671.5	501	2307	8329	36
HBP53/12	47	76	54	148	1799	873.5	363	3794.5	8054	33
HBP54/12	32	61	36	536	6580	935	4734	6423	8875.5	13
HBP55/12	52.5	80	68	153	2637.5	1089	617	4982	8901.5	18
HBP56/12	37	324	65	195	6383	1566	1104	2844	8763.5	34
HBP57/12	31	216	64	301	1836	432	364	2245	7704	16
HBP58/12	29	71	304	469	4466	1292	1866	1758.5	8508	15
HBP59/12	30	73	66	97	3309	600	802	1626	7993	12
HBP60/12	28	314.5	34	86	5610	1757	2181	5119	8275	12
HBP61/12	41	241	58	191	1442	490	360	5087.5	8281	26
HBP62/12	34	67	53	109.5	855	195	538	1422	8996.5	48
HBP63/12	32	61	46	98	706	159.5	502.5	1136	8274	44
HBP64/12	26	230.5	39	151.5	1270	374	1072	1652	7634.5	15
HBP65/12	36	83	43	72.5	1929	2423	1017	1474	8139	15
HBP66/12	136	758	425	2642	4940.5	1453.5	2219.5	9565	7578	140
HBP 69/12	116.25	375	58.5	88.5	2461.75	833.25	1672	2999	9573.25	29
HBP 81/12	82.75	394.5	99	631.5	3890	1451.5	7334.75	4697.5	9547.5	33
HBP 75/12	65	250.75	584.5	569.75	6255.25	928.75	3093.25	2351.5	7881	58
HBP 79/12	82.75	68.5	56.5	113.5	4127	2284.5	1242.5	2092.25	7722	25.75
HBP 87/12	30.5	41	45	54	1436.5	343.5	4253.5	4042.75	7921	13.5
HBP 88/12	40.5	66	44.25	55.75	7723.75	2257.5	2452.5	4227.5	7494	27
