# Supplementary material for: Immune response dynamics in COVID-19 patients to SARS-CoV-2 and other human coronaviruses
Source: PLoS One. 2021 Jul 9;16(7):e0254367. doi: 10.1371/journal.pone.0254367 (PMC8270414; doi:10.1371/journal.pone.0254367)
Supplement: S6 Appendix — (XLSX) [file pone.0254367.s014.xlsx]

## Sheet: S6 Appendix
Rabbits immunized with SARS-CoV S protein and healthy rabbits-Multiplex Antibody Detection (IgG); Median Fluorescence Intensities for each sample
Sample #	SARS-CoV2 S-RBD	SARS-CoV S	SARS-CoV N	MERS-CoV S-RBD	HCoV 229E S	HCoV NL63 S	HCoV HKU1 S	HCoV OC43 S	BSA
Healthy Rabbits, N=9
829	158	186	738.5	727.5	41	48	97	672	139.5
821	1060	94	153	164	37	32.5	59	198	48
853	62	109	105	174	24.5	33.5	50	277	54
820	78	100.5	342	165	33	38	105	362	53
833	83	104	225	256	30.5	33	58	342.5	87
857	81.5	150	175	343	30	40	71.5	386	86
863	54	80	142.5	132.5	30	30.5	36	151	36.5
NRC-769	100	130	474	223	32	38	52	195.5	142
NRC-774	55	81	126	136.5	22.5	30	35.5	217	40
Rabbits immunized with SARS-CoV spike protein, N=6
NRC-770	8734	18026.5	275	957	32	34	51	1388	57
NRC-771	4250	20802	166	505	27	27	43	480	32
NRC-772	8053	21372	484	1462	31.5	38	49	1342	62
NRC-775	13125	20836.5	304	2989.5	29	29	52	4297	55
NRC-776	8919	21359.5	188	5868	29	33	41	2843	44
NRC-777	13378	21542	157	1356	28	28	39	1976	33
