# Supplementary material for: Immune response dynamics in COVID-19 patients to SARS-CoV-2 and other human coronaviruses
Source: PLoS One. 2021 Jul 9;16(7):e0254367. doi: 10.1371/journal.pone.0254367 (PMC8270414; doi:10.1371/journal.pone.0254367)
Supplement: S7 Appendix — (XLSX) [file pone.0254367.s015.xlsx]

## Sheet: S7 Appendix
Multiplex data (Median Fluorescence Intensities) of IgG subtypes-1, 2, 3 and 4 in COVID-19 patients from USA
Sample #	Approx days post-symptoms	SARS-CoV2 S-RBD	SARS-CoV S	SARS-CoV N	MERS-CoV S-RBD	HCoV 229E S	HCoV NL63 S	HCoV HKU1 S	HCoV OC43 S	Anti-human IgG	BSA	SARS-CoV2 S-RBD	SARS-CoV S	SARS-CoV N	MERS-CoV S-RBD	HCoV 229E S	HCoV NL63 S	HCoV HKU1 S	HCoV OC43 S	Anti-human IgG	BSA	SARS-CoV2 S-RBD	SARS-CoV S	SARS-CoV N	MERS-CoV S-RBD	HCoV 229E S	HCoV NL63 S	HCoV HKU1 S	HCoV OC43 S	Anti-human IgG	BSA	SARS-CoV2 S-RBD	SARS-CoV S	SARS-CoV N	MERS-CoV S-RBD	HCoV 229E S	HCoV NL63 S	HCoV HKU1 S	HCoV OC43 S	Anti-human IgG	BSA
		IgG1										IgG2										IgG3										IgG4
RIB-00001-LH-02	6	26	31	1317	24	510	76	281	1811.5	9476	14	26	31	20	33	17	23	24	48	220	8	25	29	33.5	20	18	22	23	170	1980	7	33	108	28	153.5	17	25	29	364.5	13447	13.5
RIB-00001-LH-05	9	141	54	5716.5	20	526	73	289.5	4842.5	9830	14	26	30	23	29	16	22	23	53	213.5	7	43	38	46	20	16	22	24	700.5	2981	8	35.5	99	29	145	18	27	28	317.5	13773.5	16
RIB-00001-LH-09	13	4939	1049.5	9274	23	995	100.5	4353	11838	10421	15	32	34	39	32	16	25.5	25	120	237.5	7	333.5	85	77	21	17	22	26	2071	4739	9	33	96	29	142	17	26	28	342	12959.5	14
RIB-00001-LH-12	16	9448	2424	11142	32	1485	136	12555	16182	11544	16	42	37	46	27	16	22	35	234	249	8	1716	108	83	26	17.5	23	29	2647.5	4701.5	7	35	120	30	144	17	27	32.5	418	13178	14
RIB-00001-LH-15	19	16399	3805.5	10346	34	2744	199	16784	18294	11432	15.5	231.5	43	63.5	33	17	23	54	344	298	8	6883.5	136	97.5	20.5	16	24	32	2974	4923.5	7	40	113	34	128	16.5	29	30	460	12110	14
RIB-00001-LH-18	22	19932	4540.5	12589	30	1978	162	16879.5	19650.5	12097.5	16	270	42	59	30	16	26	55	395	275.5	8	6398.5	136	96	22	18	23	33	2461.5	4520	8	32	105	29	120.5	17	25	28.5	428	10441	12
RIB-00001-LH-22	26	20357	4668.5	10398	25.5	2010	164.5	16186	18646	12271.5	14	555	49	108	33.5	17	22	81	553	404	7	4864.5	138	117	23	15.5	23	33	2175	3322	8	36	104	31	137.5	17	27	32.5	403	13082	13
RIB-00004-LH-0	5	16	22	22	21	20	19	17	26	34	5	25	26	20	24	16	21.5	23	53	232	7	26	25	22	18	17	22	22	41	1454	7.5	33	85	31	124.5	19	25	29	316	12620.5	13
RIB-00004-LH-04	9	18	22	21	20	20	19	18	26	32	5	24	25	19	22	16	20	23	40	171	7	25	23	20	18	14	21	22	39	1433	7	34	87	32	118	16	25	27	313	11742	11
RIB-00004-LH-09	14	18	23	45	21	20	18	17	50	35.5	6	24	25	43	29	15	21	22	364	176.5	7	25	26.5	320	19	17	21	22.5	51.5	1575	8	32	94.5	64	110	19	25	29	302	12089.5	15
RIB-00004-LH-11	16	17	23	300.5	21	20	19	19	80	43	5	25	27	184.5	32	17	22	23	426	195	7	26	24	1017.5	22	17	24	23	50	1486	7	32	90.5	123	140	17	24	27	346	12966.5	14
RIB-00004-LH-14	19	18	22	116	20	20	18	17	93.5	36	6	26	27	354	35	16	24	21	504	200.5	8	35	30	1753	22	18	22	22	59.5	1359	7	34	89	96	125.5	16.5	25	28	363	10385	12
RIB-00004-LH-17	22	19	22	107	21	20	19	16.5	157	38	5	29	27	505	34	16	23	22	575	192	7	49	36	2056	21.5	15.5	22	23	73	1397	7	33	90	107	130.5	19	25	29	379	13722	12
RIB-00004-LH-21	26	19	23	182	21	21	18	18	158	40	6	29	25	665	29.5	16	22	22	502	192	7	47	36	1923	21	17	23	24	70	1328	7	33	99	103	137	16.5	25	27	428	12275	13
RIB-00004-LH-26	31	22	24	328.5	23	21	20	18	171	37	8	32	27	852	26	15	22	22	437	224	7	69	49	1761.5	18.5	17	23	23	70.5	1091.5	7	35	81	106	129.5	17	26	26	392.5	12018	13
RIB-00004-LH-32	37	26	23	380	21	21	17	18	186	43	5	34	26	1108.5	27	16	21	21.5	452	185	7	149.5	77	2096	20	16	21	23	80.5	1129	8	37	88	126	124	15	26	28.5	452.5	12924	13
RIB-00012-LH-0	12	21.5	24	492	21	20	19	18	89	59	5	28	32	154	24	21	22	24	166	230.5	7	94.5	71.5	666	22	18	21	23	301.5	4834	7	36	122.5	133	135	21.5	42	54	554	11672	14
RIB-00012-LH-04	16	76.5	28	591.5	21	21	18	19	144	41	5	70	34	342	24	21	23	25	353	192.5	7	537	101.5	1332	20.5	15.5	22.5	23	289.5	2562	8	35	143	128	135	18.5	57.5	65	646	13877	13
RIB-00012-LH-08	20	49	26	379	21	20	18	17	102	38	5	36	29	304	22	18	21	24.5	131	151	7	291.5	66	1298	21	16	22	22	169	1690.5	8	32.5	105	75	137.5	16	34	35	453	12627	14
RIB-00012-LH-11	23	47	25	199	20	20	17	17	92	34	5	48.5	30	617	23	19	21	27	173	171	7	346.5	64.5	2025	21	16	24	23	178	1610.5	8	34.5	126.5	88	138	18	46	49	490.5	10742	13
RIB-00012-LH-15	27	54	25	152	21	20.5	18	19	84	37	6	42	32	378.5	24	17	22.5	25	131	174	7	226	51	1586	21	16	21.5	23	149	1314	6	35	107.5	66	127	18	34	46	455	13701	13
RIB-00019-LH-0	9	21	24	15	16	15	20.5	22	29	33	11	26	30	38	24	17	21	24	604	198	7	29	37	66	21	14	22	22	972.5	534	7	36	90.5	32	118	17	24.5	27	376	13458	12
RIB-00019-LH-04	13	10111	5851	11366	23	564	112	406	11240.5	11346	13.5	33	34	273	25	16	21	24	1103	218	7.5	248	68	1333.5	21	16	22	21	2435	715.5	7	32.5	101	40	119.5	17	26	28.5	343	9763	12
RIB-00019-LH-06	15	11360	4867.5	16375	22	450.5	99	323	13818.5	10970	14	47	32	215	23	16	21	24	1121.5	192.5	7	473	79.5	1984.5	21	16	21.5	22	3056	970	7	32.5	110	37	130	18	27	28	397	11494.5	12.5
RIB-00019-LH-11	20	15585.5	5064.5	18266	26	667	141	529	16314.5	12128	14	60	30	194	26	16	21	22	1269	215.5	7	676.5	94	1505	24.5	17	23	22.5	3149	1085	8	35	101	36	120.5	17	26	29	348	11805	12.5
RIB-00016-LH-0	9	29	29	25	96	2716	149.5	2302	2703	11299.5	14	27	26	25	27	17	23	26	41	203.5	7	25	30	22	19.5	19	22	23	44	1336	7	35	90	33	137	18.5	25	27	315	11774	13.5
RIB-00016-LH-04	13	4728	62	6921.5	52.5	1504	115	1581.5	4354.5	11919.5	14	30	24	43	24.5	15	22	23	45	182	7	80	50	428	19.5	18	22	23	116	2863	7	38	89	36	124.5	20	23.5	29	312.5	12773	13
RIB-00020-LH-0	5	58	29	68	19	1528.5	71	2333	1720	11146	13	29	25	24	26.5	18	24	25	39	189.5	7	25	23	26	24	18	21.5	23	55	1502	6	34.5	103	36	120	18	28	31.5	337.5	12595	14
RIB-00020-LH-04	9	4918.5	115.5	2384	16.5	1061	54	1674	6494.5	11678	13	27.5	27	21	23	15.5	23	24	54	173	7	58	27.5	109	24	23	20	22	85	1596	7	34	98	30	131	16	30	33	329	13702	13
