# Supplementary material for: Immune response dynamics in COVID-19 patients to SARS-CoV-2 and other human coronaviruses
Source: PLoS One. 2021 Jul 9;16(7):e0254367. doi: 10.1371/journal.pone.0254367 (PMC8270414; doi:10.1371/journal.pone.0254367)
Supplement: S8 Appendix — (XLSX) [file pone.0254367.s016.xlsx]

## Sheet: S8 Appendix
Multiplex data (Median Fluorescence Intensities) of IgG subtypes-1, 2, 3 and 4 in COVID-19 patients from Pakistan
Sample #	SARS-CoV-2 S-RBD	SARS-CoV S	SARS-CoV N	MERS-CoV S-RBD	HCoV 229E S	HCoV NL63 S	HCoV HKU1 S	HCoV OC43 S	Anti-human IgG	BSA	SARS-CoV-2 S-RBD	SARS-CoV S	SARS-CoV N	MERS-CoV S-RBD	HCoV 229E S	HCoV NL63 S	HCoV HKU1 S	HCoV OC43 S	Anti-human IgG	BSA	SARS-CoV-2 S-RBD	SARS-CoV S	SARS-CoV N	MERS-CoV S-RBD	HCoV 229E S	HCoV NL63 S	HCoV HKU1 S	HCoV OC43 S	Anti-human IgG	BSA	SARS-CoV-2 S-RBD	SARS-CoV S	SARS-CoV N	MERS-CoV S-RBD	HCoV 229E S	HCoV NL63 S	HCoV HKU1 S	HCoV OC43 S	Anti-human IgG	BSA
	IgG1										IgG2										IgG3										IgG4
Severe COVID-19, N=20
Covid Pak-3/20	24	55.5	19	16	53	30	1431	1903	4872	14	23	25	22	22	15	23	25	52	115.5	13	24	23	20	17	16.5	20	22	36	548	13	37.5	185	39	266.5	20	37	38	648	13989	31
Covid Pak-6/20	28	134	25	20	2218	70	1214.5	1880	7688.5	14	24	27	22	26	16.5	23	33	43	156	12	24	26	20	16	15	21	21	43	596	12	39	183	33	288	18	28	77	567	13711	29
Covid Pak-10/20	13214	191.5	2434	19	1354	63	189	6228	11220	14	56	28	23	22.5	17	20	22	52	124	13	83	28	545	18	16	20	20	35	341	12	37.5	183	38.5	248	23	29	32	584.5	14143	27
Covid Pak-11/20	2069	865	194	22	101	38	1912	1835	6817	14	27	29	70	22.5	17	21	24	53	171	14	37	26	21	17	16	21.5	20	66	847	13	37	173	38	248.5	20	26	31	615	13806	30
Covid Pak-12/20	24	23	16	17	16	21	22	145	130	12	26	25	20	24	16	20	22	102	110	12	52	28	91	18	15	23	24	471	1676	13	39	193.5	37	242	19	32	31	773	13670	31.5
Covid Pak-14/20	23	26	26	17	54	27	136.5	152	5397	13	24	25	23	24	16	27	26	37	183	13	24	26	19	19	16	21	23	38	465	13	38	183	38	304.5	20	28	34	531	13718	31
Covid Pak-15/20	847.5	190	458	20	780	123	60.5	906	6151	14	27.5	25	21	24	17	21.5	21	37	120	13	211	96	441	26	15	22	23	287.5	938	13	36	191	33	243	19	31	31	596	13178	31
Covid Pak-16/20	943.5	28	1020	129	249	53	50	389	6751	14	190.5	27	47	24	16	24	21	54	141	12	78	329	3921	19.5	16	22.5	24	3140	3097	14	36	198	35	282	20	28	31	555	14624.5	27
Covid Pak-17/20	142	25	584.5	16	15	21	22	86	146	13	91	25.5	1662	23	17	23.5	22.5	63	141	13	440	188	9643	19.5	17	23	21	380.5	1089	13	35.5	193	52	260	19	26.5	32.5	664	14123	28
Covid Pak-18/20	7940	219	10144	70	63	69.5	185.5	3590	9788	70.5	35	26	222	23	15	21	23	60	102	12	486	43	1148	18.5	16	21	21	87.5	1080	13	36	195	44	289	20	28	32	607	13528	28
Covid Pak-20/20	2036	35	431	31	37.5	31	74.5	3898	6540	14	35	29	21	24	16	21	21	84.5	162	13	205	28	102.5	17	15	20	21	44	456	13	35	189.5	36	238	17	25	28.5	655	13456.5	28
Covid Pak-21/20	7672.5	510	11154	22	863.5	90.5	4048.5	4735	7771	14	38	28	285.5	23	16	22	41	71	111	12	61	34	250	61	18	23	23	84	1641	13	38	212.5	48	251.5	19	34.5	41	620	13253.5	29
Covid Pak-22/20	13768	62	16334	18	408.5	90.5	706	138	8872.5	15	102	26	154	25	18.5	23	23	44	390	13	331	29	1164	19.5	17	25	23	41	2697	13	57	186.5	75	236	19	28	32	479	12328.5	28
Covid Pak-26/20	9025	76	1872	19	60.5	30	324.5	2124	5728	13.5	107	26	109	22.5	20.5	22	26	54	143	12	339	34.5	2069.5	18	15	21	22	52	361	13	37	198	208	290	19	28.5	32	591	14078	28.5
Covid Pak-29/20	2492	37	872	18	1323	247	5555	3138	5244.5	15	30	25	292.5	22	20	23	28	109	137	14	65.5	31	181	19	15	21	22	60	590	13	40	190	1438	263	162.5	38	43	720	12865	30.5
Covid Pak-32/20	9728	143	10087.5	19	335	99.5	91.5	1458	10879	13	42	28	335	23	16.5	23	23	43	160	14	413	35	1011	16	15	22	21	36	598	13	35	191.5	39	244	18	26	30	536	13351	27
Covid Pak-44/20	22	24	215	16	14	21	22	32	118	12	27	28	201	25	16	20	21	46.5	140	13	94	1788	12744.5	42.5	17	23	23	3928.5	1189	14	35	190	35	347	19	28	30	663	13550	26
Covid Pak-48/20	188	6413	90	20	538	35	830	19128	11166	15	27	37.5	20	22	17	21	20.5	202	113	13	64.5	45	37	20.5	17	22	21	1046	1406.5	13	34	228	31	291	21	25	29.5	781	13546	27
Covid Pak-49/20	1701	54	1657	20	43	26	48	1225	3743	15	204	141	504	131	129.5	137	127	263	526	123	390	93	523.5	72	79.5	83	82	156	699	73	72	256	87	319	57	73	71	691.5	12549.5	75
Covid Pak-50/20	35	29	414	20	19	24	25	78	133	15.5	71.5	66	203	60	55	62	59	106	244.5	53	192	181	16118.5	73	75	83	78	3560	2146	69.5	76	247	78	330	55	67	68	652	13125	71
Mild/moderate COVID-19, N=23
Covid Pak-1/20	564.5	310.5	1921	21	4668	44	235	3648	10749.5	14	25	28	26	25	68	22	23.5	49	190	13	132	33	4119	21.5	18	23	23	44.5	2452.5	14	34	201	33	258	18	31	30	554	13226	28
Covid Pak-2/20	24	24	59	17	16	21	21	44	123	12	26	26.5	35	24	18	22	25	79	179.5	13	27.5	370	519.5	35.5	15	21	21	1060.5	766	15	36	170	34	241.5	146	28	32	544	14400	29
Covid Pak-4/20	22	24	17	17	14	21	22	34	125	13	23	25	21.5	23	17	20	25	34	148.5	13	23	26	18.5	20	16	21	21	45	1687	13	36.5	174	35	246	18.5	28	32	529	12359	28
Covid Pak-5/20	631	60.5	81	23.5	3336	26	151	1718	5891	14	25.5	27	24	31	19	22	21	105	235.5	13	34	26	25	19	16	22	21	102	857.5	14	33	172.5	34.5	258.5	18	30	30	573	13550.5	30
Covid Pak-7/20	3883	317	7824.5	30	495	49	66	2634.5	7543	14	40	113	110	23	16	21.5	23	65.5	112.5	13	71	41	557	18	19	24	21	42	1536	13	36	212.5	41	262.5	19	29	29.5	638	13065	30
Covid Pak-8/20	1216	73	71	27.5	1471	540	9327	7717	13532	23	27	26	22.5	25	36	23	694	176.5	931	14	28	23	20	22.5	16	21	24	81	517.5	12	33.5	192	35	293	19	29	34	661	13692.5	27
Covid Pak-19/20	1015	222	11183	20	10722	26	353	2819	3471.5	13	29	29	490.5	24	32	21	23	71.5	163	13	90	26	184	28	17	44	23	62.5	1329	13	36	202	40	272	19	31	32	608	12853	30
Covid Pak-23/20	607	43	723	19	3157	104	368.5	4407.5	6226	13	25	27	21	23	18	20	24	62	128	12	41	29	49	17.5	16	21	22	42	530.5	12	37	173	35	239	22	29	33	601	12887	30
Covid Pak-24/20	24.5	24	206.5	17	14.5	20	21	37	109	14	27	25.5	5979.5	23	15.5	21	22	67	129	12	68	26	68	16	15	21	22	37	783	13	38	175	37	283	19	29	31	501	14080.5	30
Covid Pak-25/20	38	25	241	19	16.5	21	22	88	156	13	68	27.5	152.5	24	15	21	24	59.5	144	12	317	38	1247	37	15	22	21	333	2073	14	35	190	37.5	260	18	28	32.5	639	13799.5	26
Covid Pak-27/20	43.5	26	76	18	41.5	21	24	148	189.5	13.5	41.5	26	74	23	31	24	24	71	139	13	253	100.5	448	19	17	24	23	172.5	1282	14	33	185	40	239	30	29.5	77.5	582	14130.5	29
Covid Pak-28/20	472	195	9906	62.5	2602	413.5	13273	7350.5	5765	56.5	27	26	408.5	21	18	23	72	94	116	13	38	28	132.5	18	16	20	22	39	798	13	36	201	50	297	20.5	37	38.5	700	13551	32
Covid Pak-31/20	36	30	1859	27	25	34	153.5	177	4650	13	29	27	29	29	16	25	25	43	280	13	28	25	33	32	16	22	21	62	981	19	36.5	188	42	287.5	18.5	42	39	680	13670.5	29
Covid Pak-33/20	34	23	473	19	16	21	21	48	127	12.5	28	19	119	21	8	12	17	40	110	11	89	29	12769	31	16	22	22	35	1660	13	35	189	40	262	17	29	33	656	13976	28
Covid Pak-34/20	1152	59.5	935.5	50	582	108	685	626.5	7322	14	29	27	21	25.5	16.5	22	22	71	118.5	12	40	36	102	37	16	23	20	68	838	14	35	194	30	227	20	31	30	630.5	13677	30
Covid Pak-35/20	5845	57	2088	19	609.5	54	354	2682	9938	13.5	29	24	39	23	17	20	23	42	163.5	13	54	33	13181	22	16	23	23	42	893	14	34	177	33	262	21	30	32	566	13424	31
Covid Pak-36/20	3302	169.5	3729.5	21	1119	86	4154	9219	6043	14	36	28	5437	23	17	21	35	148	132	13.5	140	40	5019	42	16	24	25	79	1048	18	37.5	187	35.5	262	19	33	30	748	13507.5	36
Covid Pak-37/20	27	23	98	17	14	21	24	102	127	13	25	27	43	23	17.5	22	24	66	103	13	92.5	27	11866	19	16	21	24	43	930	14	31	172	33	242.5	17.5	30	29	677	13231	27
Covid Pak-38/20	3868.5	30	896	19	988.5	79	30	2399	9408.5	14	28	26	19.5	24	17	22.5	22	81	162.5	13	59	25	50	19	16	22	21	37	458	13	35	184.5	34	265	19	29	30	512.5	12554	29
Covid Pak-39/20	3921.5	124	12060	20	46.5	628	166	4708	6393	15	39	29	40	23	16	24	23	151	110	13	226	78	509	18	15	24	24	72	734	14	36	185	33	242	25	33	33	696	13089	31
Covid Pak-41/20	48	23	16.5	17	16	21	21	48.5	122	14	755	24.5	18	22.5	16	21	22	40	135	12	34.5	23	56	17	16	23	20	515	773	16	35.5	150	30	270	19	30	30	521.5	13639	30
Covid Pak-42/20	29	27	29	20	213	36	119	1073	1382	13	22	23	19	23	16	21	22	52	81.5	13	34	24	42	23	16	21	21.5	61	525	13	32	176	34	258	19	28	31	603.5	12684.5	27
Covid Pak-45/20	2206	44	39	18	92.5	38	31	2443	13622	13	26	78.5	21	20	17	21.5	21	40.5	111	13	24	24	26	17	15	21	21	68	99	12	35	177	34	243	18	27	28	507.5	15078.5	26
