# Supplementary material for: Immune response dynamics in COVID-19 patients to SARS-CoV-2 and other human coronaviruses
Source: PLoS One. 2021 Jul 9;16(7):e0254367. doi: 10.1371/journal.pone.0254367 (PMC8270414; doi:10.1371/journal.pone.0254367)
Supplement: S9 Appendix — (XLSX) [file pone.0254367.s017.xlsx]

## Sheet: S9 Appendix
Multiplex cytokine detection (pg/mL) in COVID-19 patients and healthy individuals from USA
Sample #	Approximate days post-symptoms	CXCL-10	MCP-1	IL-2R aplha	Eotaxin	G-CSF	GRO-a	SCGF-b	IL-1ra	IL-18	MIG	RANTES	IL-1 alpha	IL-1 beta	IL-2	IL-3	IL-4	IL-5	IL-6	IL-7	IL8	IL-9	IL-10	IL-12 (p70)	IL-12 (p40)	IL-13	IL-15	IL-16	IL-17	PDGF-BB	MIP-1b	SDF-1a	MCP-3	LIF	IFN-a2	IFN-g	TNF-a	TNF-b	MIF	Basic FGF	VGEF	b-NGF	MIP-1a	GM-CSF	M-CSF	HGF	SCF	TRAIL	CTACK
COVID-19 UCDavis Time Course, N=6
RIB-00001-LH-02	6	127320	219.308	720.206	121.305	549.237	1150.09	545041	17017.6	484.539	0	17340.4	62.3515	15.1238	18.2533	1.80633	4.54101	26.5614	64.948	14.7091	91.0787	486.531	34.0503	8.06175	199.407	2.50084	0	383.803	0	6165.61	320.598	2484.48	127.644	141.235	19.5236	106.66	164.227	749.561	16322.4	69.0823	594.666	0	13.9881	1.85153	137.602	21336.6	248.056	310.562	894.741
RIB-00001-LH-03	7	127320	247.34	653.373	115.498	513.788	1413.2	343717	19753.9	716.073	0	27607.4	58.0573	11.7279	16.5937	1.95933	3.88137	23.7821	65.6614	39.9486	89.0709	535.538	29.9367	12.2679	159.212	2.82932	0	289.318	41.9862	6029.29	369.258	3636.04	89.9276	136.783	18.9661	107.734	172.011	819.011	6137.09	77.7165	326.735	69.3136	20.0626	5.10441	131.32	7668.83	212.681	365.564	1364.47
RIB-00001-LH-04	8	127320	668.581	753.457	145.862	895.523	584.619	464745	17267	526.332	0	14297.3	55.6361	14.9054	14.9775	1.58957	4.12089	0	77.9598	16.1349	164.305	466.385	36.9536	7.79919	321.025	2.50084	0	529.994	0	8701.1	322.718	3012.04	91.986	167.96	18.9675	135.049	276.423	759.071	23878.6	60.0185	153.87	0	38.5777	0.0437716	142.373	50808.6	443.508	273.91	1291.78
RIB-00001-LH-05	9	67862.7	281.144	716.886	102.015	569.614	805.545	477578	6348.47	544.624	0	27440	36.5524	8.79424	8.23605	0.845845	3.76153	0	34.5781	11.8486	105.337	585.203	23.5697	7.21034	187.839	1.84575	0	549.883	0	13119.4	382.105	3125.56	47.273	127.886	14.4804	116.539	219.968	896.804	24890.3	43.7329	402.815	0	23.9753	0.0437716	156.879	21573.6	442.726	257.944	1057.69
RIB-00001-LH-06	10	12319.5	136.863	457.479	73.2438	295.863	620.326	356358	3202.15	414.744	30851	13176.2	38.5861	8.7961	4.07219	0.350054	2.68787	0	5.86868	11.8486	73.7494	475.943	14.8894	6.66064	142.273	2.0643	0	471.878	0	10643	298.836	2246.07	26.9529	119.001	10.5121	64.5714	180.412	744.276	15139.6	37.3872	119.411	0	13.1126	0	100.378	13389.9	351.829	215.488	854.79
RIB-00004-LH-09	14	3520.45	89.9909	137.95	152.959	285.909	743.996	728527	3356.26	273.472	2699.03	13578.8	30.4544	7.5521	5.2442	0.464844	2.21363	0	59.5435	18.966	258.592	460.472	16.8337	9.54017	119.933	2.50131	0	161.097	29.2593	3711.57	287.752	3493.24	22.9089	61.3696	11.6577	43.5086	122.378	658.887	7529.15	27.8877	309.567	0	12.7482	0.307601	52.8915	7140.38	365.678	269.663	1072.1
RIB-00004-LH-10	15	2358.54	40.6045	179.451	222.139	177.891	943.32	821271	1309.74	283.108	2104.2	12213.7	18.8862	5.50549	0.557316	0	1.97718	0	17.2111	10.4023	65.0787	461.884	9.59647	6.92019	92.491	2.28228	0	198.291	0	3947.58	289.507	4908.4	9.03225	56.9479	8.50437	31.4118	122.347	686.28	5293.3	24.0547	148.05	0	8.33866	0.0437716	64.3572	4973.01	358.504	281.962	1621
RIB-00004-LH-11	16	1866.2	49.0152	218.831	214.106	224.785	1120.38	794165	2067.2	259.068	2448	26635	27.4986	7.14166	5.74132	0.0520199	2.33188	0	22.1006	13.2833	60.2534	545.221	11.6737	13.8094	122.799	2.28228	0	247.867	0	4774.08	363.534	5067.64	10.2538	72.4204	10.5176	37.6884	131.677	863.197	9710.73	21.9793	426.636	0	9.6197	0.307601	64.9448	5848.53	366.058	305.591	1869.51
RIB-00004-LH-12	17	1316.53	49.7201	180.762	141.365	183.308	997.938	689030	1129.62	197.017	2088.18	14709.2	22.7457	5.10369	2.82328	0.0118555	2.09513	0	27.429	17.5535	36.3534	489.991	10.9677	11.3376	92.491	2.28228	0	197.342	0	3828.7	336.223	4280.85	9.02975	72.4204	9.37204	35.7125	110.198	762.388	5923.72	17.7435	193.964	0	7.81289	0.451892	45.9341	3582.43	310.179	264.651	1442.56
RIB-00004-LH-13	18	1161.21	27.4312	220.716	131.214	253.084	1218.88	675924	2176.53	171.033	2326.69	40658.3	36.517	7.5521	14.2407	0.408781	2.80683	0	39.4401	21.797	38.1404	557.967	21.2381	24.2798	108.898	2.93929	0	289.819	23.0896	3694.09	377.337	4204.71	16.8027	92.3571	13.9197	45.5298	114.234	871.522	12694.3	39.1711	546.746	0	10.0325	4.83888	46.9308	3226.56	344.547	265.271	1323.09
RIB-00012-LH-0	12	6860.26	434.82	239.141	348.204	440.664	926.907	575763	12846.1	161.919	3613.93	303629	29.4518	9.22157	8.92354	1.10324	2.56913	0	25.081	10.4023	59.7825	610.708	15.7168	4.43655	76.3602	2.28332	0	820.653	0	8201.7	559.218	4478.63	40.9699	87.9263	7.6428	68.1887	207.75	1060.84	30876.9	3.64695	6.50257	0	16.8011	0	54.7466	3483.75	209.695	240.612	891.491
RIB-00012-LH-01	13	4584.96	476.95	208.654	301.119	392.692	1009.4	574953	16971.4	116.879	2726.27	303629	24.7409	5.51414	11.9017	0.719528	2.09513	0	32.859	10.4023	108.386	597.522	16.7709	6.08339	103.481	1.62776	0	775.912	0	4520.82	555.295	2300.98	39.0952	70.2077	6.46123	77.999	175.598	947.127	28693.4	6.26996	373.438	0	13.9866	0	59.0065	6451.23	166.207	230.167	632.848
RIB-00012-LH-02	14	3558.94	352.647	227.501	249.829	475.527	694.524	472706	15294.5	129.58	2283.29	303629	21.9446	7.3621	13.6935	0.708414	3.16411	0	18.6677	11.8486	83.5845	627.423	18.258	6.6331	103.481	2.06373	0	1240.91	0	12201.4	606.826	4731.46	29.9102	83.4997	9.65953	74.3558	240.965	1150.48	39810.6	8.89298	0	0	20.4017	0	54.91	10276.2	204.486	233.875	711.37
RIB-00012-LH-03	15	1195.17	203.296	150.529	170.669	238.821	658.623	532437	9536.48	89.6714	924.84	303629	42.8207	10.049	15.3898	0.9261	2.33188	0	32.3463	17.5535	88.0646	558.01	18.1993	9.54017	103.378	2.06373	0	837.427	13.3694	5876.39	473.189	2313.67	17.6448	65.7859	9.94626	60.5077	149.337	922.204	22011.6	29.888	0	0	10.477	0.449892	39.714	3675.6	156.753	215.473	580.632
RIB-00012-LH-04	16	928.121	209.622	287.978	269.551	161.614	658.086	563721	18309.5	145.954	480.522	395663	30.6976	7.57822	16.9365	0.747213	2.21337	0	73.2445	7.52134	57.4232	566.663	10.9677	4.98625	103.481	1.73667	0	733.518	0	5746.37	447.27	3198.33	11.3508	61.3642	5.89408	79.6296	149.932	972.244	21001.9	21.9793	0	0	5.52956	0	47.3564	4001.66	190.778	218.57	614.094
RIB-00016-LH-0	9	5430.37	230.159	132.345	190.115	165.701	849.432	466980	9590.03	107.64	1717.13	15989.6	11.7224	5.50549	8.92354	0.338102	2.09568	4.91117	77.3454	10.4139	21.3839	536.059	19.7279	6.6331	92.6042	1.19323	0	255.752	0	3171.67	363.186	2916.9	13.2993	65.7859	12.2264	47.4744	89.1828	874.689	17317	15.4737	248.518	0	1.80574	0	53.0046	972.112	192.994	201.463	754.558
RIB-00016-LH-01	10	5698.5	469.626	75.4093	209.321	177.891	954.35	393475	9673.98	124.685	1325.45	59398.9	9.02945	4.69246	3.4846	0.188528	2.09513	0	43.3087	10.4139	20.1921	507.268	16.0111	5.25038	81.7174	1.62776	0	273.976	0	3231.59	352.15	2678.68	22.191	52.5379	11.0786	48.454	88.0172	857.248	9148.88	13.5503	149.227	0	2.77884	0	44.2419	2899.25	200.41	203.888	856.812
RIB-00016-LH-02	11	6751.98	432.353	65.3752	156.861	210.986	1036.93	473402	4395.36	211.961	1570.9	21163.7	15.6417	7.17642	6.82808	0.359907	2.33188	0	33.8937	16.1277	29.376	502.17	16.7709	7.24949	87.1339	1.62848	0	216.172	0	3866.35	331.723	2879.12	43.5379	56.9479	11.6528	42.5106	99.8957	835.123	6762.16	25.8123	115.92	0	3.47373	0	52.1262	2420.72	206.716	244.92	948.036
RIB-00016-LH-03	12	5941.24	496.86	78.8513	182.554	175.328	1014.32	614635	2490.35	237.944	1295.37	19282.6	16.1586	7.76445	4.17209	0.115581	1.85893	0	31.4912	8.96762	41.7466	463.899	13.7908	5.51908	89.8626	0.976957	0	232.224	0	3801.6	329.253	3291.55	44.4781	56.9479	8.22031	42.5388	108.529	774.149	7507.25	12.8507	176.682	0	4.12782	0	47.0721	2743.64	161.842	280.72	792.754
RIB-00016-LH-04	13	2326.4	161.103	84.4651	111.831	119.423	975.892	531077	1685.21	151.596	1575.55	86958.7	15.2386	5.70629	2.78151	0	1.85893	0	49.6941	8.96762	59.3127	501.587	11.7808	4.96937	103.481	1.19323	0	183.889	0	3145.06	353.666	3199.78	9.03142	52.5316	7.932	21.6252	99.3229	829.702	11289.1	0.275518	226.136	0	3.93595	0	48.6495	5048.47	164.377	247.372	789.077
RIB-00019-LH-0	9	3429.75	40.2904	72.498	30.1274	109.762	1318.21	258550	1574.31	99.8637	606.889	47538.2	30.9457	6.36023	15.373	0.764443	1.97806	77.199	7.76497	16.1277	27.3719	510.688	20.6966	8.39861	40.0579	1.51941	0	208.289	0	2292.36	606.401	2093.34	5.81053	74.6616	8.17553	26.3776	88.1467	1010.82	11019.4	29.9368	477.477	0	2.23784	2.38605	33.4753	715.929	94.7202	193.02	472.002
RIB-00019-LH-01	10	2578.16	39.9129	54.5641	32.2344	68.6516	967.058	289154	1439.75	104.472	550.11	69263.4	20.952	4.29066	6.05035	0.126084	1.50574	0.62505	13.2889	8.96762	20.2383	497.05	10.9677	3.92384	35.0303	1.19323	0	217.632	0	3522.25	622.685	2624.41	2.54707	59.1581	4.71636	9.31519	85.174	1004.3	12819.2	0	0	0	1.30607	0	43.6528	1249.35	127.345	154.217	517.154
RIB-00019-LH-02	11	1737.19	31.5722	43.5926	35.5079	106.578	1138.98	283073	1685.21	54.3716	734.696	395663	22.6465	3.09307	11.8716	0.464844	1.62336	20.7418	25.7702	6.05848	24.745	611.448	15.6076	5.51908	15.7594	0.76068	0	296.858	0	3421.07	660.221	2643.22	2.295	70.2077	5.89408	14.0267	105.057	1040.4	25572.6	0	155.955	0	1.56436	0	39.4369	1390.16	142.334	202.048	417.118
RIB-00019-LH-03	12	1999.51	44.801	29.7027	22.8862	23.4437	791.521	190656	1235.83	36.5059	623.16	20592.8	5.17769	0	0.557316	0	1.3885	0	3.88985	0	10.1985	158.341	9.62034	0.600903	11.1962	1.52315	0	159.609	0	3428.34	580.796	1209.45	2.77111	52.5316	0	0	53.7618	404.785	10402.1	0	0	0	1.07368	0	23.9354	876.505	82.1598	79.7653	231.645
RIB-00019-LH-04	13	1415.81	20.9325	20.4179	26.6422	54.2742	892.002	180111	1316	68.3778	711.112	208100	8.44031	4.69246	2.78151	0.163753	1.74098	17.9094	1.00386	0.0529251	10.7835	285.205	8.58474	3.92384	20.4936	0.76068	0	245.042	0	5018.64	715.175	3176.95	1.52202	52.5316	2.31526	7.69479	100.476	874.539	16549.8	0	0	0	2.08328	0	23.4137	947.689	94.1228	142.866	430.436
RIB-00020-LH-0	5	3292.46	101.543	184.031	134.727	86.0219	784.764	309390	2827.27	210.437	653.905	10302.3	9.66522	2.7	2.96009	0	1.62336	0	10.324	7.50476	13.0263	389.012	15.2608	5.55057	55.3455	2.06373	0	159.132	0	1547.57	292.694	2323.37	5.82136	61.3642	5.89408	34.2812	63.5273	659.343	12647.3	0	61.8153	0	1.87278	0	38.7198	712.298	54.1147	142.821	429.202
RIB-00020-LH-01	6	3223.93	86.813	173.416	103.859	152.452	1000.03	316894	3237.06	139.948	805.997	31472.8	39.6429	7.56502	15.3081	1.51703	2.21363	0	8.29724	14.7091	26.1228	514.522	28.5017	10.7674	109.046	2.94051	0	344.283	0	2968.66	381.012	2681.88	8.77991	94.5793	12.7796	35.7989	98.2775	947.729	15116.4	23.1579	526.488	0	3.57295	0.784767	38.4048	2726.19	71.8595	191.202	549.234
RIB-00020-LH-02	7	1707.62	119.695	205.976	160.99	69.9051	918.735	352491	3109.35	222.164	537.838	12147.7	17.0322	3.49096	10.0382	0.0921843	1.2717	0	0	4.56598	20.1554	398.929	8.25559	3.90373	76.6265	2.50131	0	277.427	0	2420.57	320.591	2908.52	3.31213	48.1216	4.41063	29.997	74.5492	676.872	11494.1	0	248.518	0	1.60471	0	32.3801	1432.38	57.3925	157.227	547.811
RIB-00020-LH-03	8	677.048	101.187	158.118	154.89	76.2506	858.779	248243	3672.96	188.085	359.213	15047.7	15.2386	3.49096	9.61593	0.188528	1.3885	0	0	4.59562	19.3638	427.503	8.25559	4.98625	71.0691	2.0643	0	242.976	0	2256.95	331.371	3058.37	3.56599	65.7859	4.71636	31.8924	76.7816	757.704	10694.8	0	118.797	0	3.13239	0	27.3717	1248.8	51.5107	170.491	611.602
RIB-00020-LH-04	9	338.681	77.7794	136.344	121.321	63.8685	620.537	197974	4299.86	74.1811	273.214	28285.9	11.7224	2.71116	3.4846	0.0118555	1.2717	0	0	4.56598	7.23867	441.445	8.98208	3.39102	50.4042	1.51941	0	464.661	0	2289.76	354.973	2294.89	1.77079	52.5316	4.12462	24.3806	71.82	814.686	17742.4	0	0	0	1.68507	0	17.8983	1079.61	46.363	122.533	421.327
Healthy, N=16
Delta 001H		305.751	34.3378	58.8411	57.6614	13.9034	567.161	47905.1	1164.47	0	597.815	3329.19	0	0	1.60634	0	0.574076	0	0	1.61061	0.761361	220.95	2.70765	3.90373	45.0855	0.76068	0	86.0196	0	288.031	192.883	1098.57	0	26.1218	0.438747	0	29.5932	377.111	2267.54	0	0	0	0	0	6.09134	96.12	57.3866	81.3303	302.933
Delta 002H		594.705	46.9049	81.0339	184.14	15.9579	451.105	49857.1	1652.5	7.84096	420.116	4230.08	3.69405	0.0642255	8.15738	0	0.574076	0	0	4.59562	0.273986	263.858	3.8527	2.87831	45.0855	0.331294	0	57.6273	0	421.028	223.206	1119.62	0.735967	79.0608	1.70462	2.20199	27.5617	461.804	2857.44	0	0	0	0	0	8.33254	240.812	46.3415	100.061	338.802
Delta 003H		354.066	79.5705	78.7611	103.545	13.9034	620.537	71189.6	1870.53	9.80694	410.481	5821.7	0	0.0642255	11.1092	0	0.574076	0	0	1.61061	0	295.118	7.5931	1.90315	45.0855	0.331294	0	110.595	0	558.866	283.017	1161.78	0.735967	34.9071	0.438747	3.68659	46.2643	536.451	4083.06	0	0	0	0	0	14.513	219.558	62.6602	107.132	494.974
Delta 004H		260.22	61.7342	65.3688	111.634	31.0682	778.587	59238	1870.53	20.534	282.731	3076.15	0	0.0642255	9.61593	0	0.344937	0	0	0	1.87238	217.259	0	0.205377	65.7781	0.331294	0	88.7251	0	304.343	174.55	1279.69	0	26.1218	6.48007	3.68659	31.6378	351.836	2975.67	0	149.227	0	0	0	15.0055	262.218	78.7342	72.0425	417.082
Delta 005H		257.66	65.287	69.7848	77.5926	44.7637	1077.67	113889	2023.42	35.0578	175.497	5373.36	3.69405	0.0642255	11.1092	0	1.03767	0	0	1.61061	3.72641	351.893	7.5931	3.90373	35.0303	1.19323	0	64.6378	0	611.59	296.944	1267.57	0.46888	34.9071	1.70462	11.8554	50.5307	622.832	7136.19	0	230.971	0	0.403853	0	11.6056	338.194	56.0754	135.64	598.543
Delta 006H		226.643	39.2067	85.6124	133.746	26.64	< 6.1	70264.9	1042.11	34.0912	914.959	2580.18	0	0	4.04023	0	0.574076	0	1.49584	1.61061	5.04502	197.079	6.30366	3.38548	35.0303	0.76068	0	99.6119	0	489.414	152.448	1702.25	0	43.7117	1.70462	12.7169	33.6947	333.026	4464.41	0	0	0	0	0	12.0842	240.812	89.6372	93.0144	324.436
Delta 007H		134.86	24.6847	136.025	64.7727	40.1367	1158.92	95507.8	1239.34	113.469	295.439	43656	0	3.88886	9.61593	0	1.50574	0	0	4.59562	9.27165	614.993	8.91808	2.87831	35.0303	1.19323	0	94.1559	0	1450.11	481.295	2294.57	0	61.3642	4.12462	11.0004	70.1177	1107.49	9691.86	0	0	0	0	0	18.51	219.558	72.6646	162.041	396.531
Delta 008H		323.204	31.5674	72.0112	105.083	54.1789	904.64	59390.2	1473.87	132.004	314.531	7451.75	6.73037	2.30693	6.73783	0	1.27126	0	0	7.52134	7.82451	398.839	10.2749	4.96937	50.1922	0.976662	0	49.822	0	558.866	301.669	1652.83	0.735967	114.551	4.12462	11.8554	60.2501	720.389	4194.37	0	0	0	1.0341	0	21.0686	230.165	76.0307	140.422	88.1449
Delta 009H		238.34	42.6992	94.8961	126.739	26.64	765.352	65041.2	728.298	64.9955	173.933	3521.73	0	0.778717	2.78151	0	1.50574	0	0	1.61061	5.04502	280.862	3.8527	4.96937	25.2278	0.76068	0	90.5325	0	664.818	231.202	1285.76	0.19664	52.5316	5.89536	11.8554	46.2643	494.543	3305.83	0	0	0	0.403853	0	12.0842	262.218	53.4621	133.252	283.867
Delta 010H		205.63	30.1857	69.7848	100.088	35.5695	922.463	42380.9	1275.2	70.311	263.702	8485.29	6.73037	1.53345	12.634	0	1.03767	0	0	4.59562	1.29999	421.555	2.70765	3.90373	55.3455	1.19323	0	138.426	0	524.014	354.497	1431.84	1.26186	132.333	4.12462	5.23736	61.3396	772.948	7636.63	0	0	0	0	0	14.513	219.558	76.0307	145.213	505.996
Delta 011H		103.296	26.7425	67.5706	62.1481	40.1367	908.237	27434	1896.56	111.522	177.062	2912.7	17.0322	4.69246	14.9743	0	1.03767	0	0	1.61061	6.41375	336.391	10.2749	4.96937	55.3455	0.545456	0	69.051	0	682.667	264.864	2107.94	0.19664	234.92	2.9259	5.23736	61.3396	582.206	68.9297	0	0	0	0	0	14.0227	177.557	82.8065	120.157	618.451
Delta 012H		1879.87	217.442	92.5598	112.792	111.44	1133.37	94563.5	2121.49	149.633	5254.56	3850.07	9.99994	7.96479	91.2077	0	1.74098	49.4048	5.0002	13.2833	25.1246	377.243	53.8302	10.7284	87.0746	1.62776	0	149.691	0	1115.05	374.479	2835.07	3.31334	70.2077	5.3081	43.4902	67.9131	675.345	6865.78	3.64695	599.099	0	1.89016	0.89768	26.8384	371.2	53.4621	208.141	469.322
Delta 013H		157.118	23.3165	67.5706	58.4081	9.90094	1009.59	33825.3	1410.35	93.5484	206.874	5199.87	6.73037	3.88886	8.15738	0	1.27126	0	0	7.52134	2.47048	355.781	8.91808	4.96937	65.7781	1.19323	0	106.924	0	455.08	286.556	1444.06	0.735967	79.0608	2.9259	10.1522	54.8309	678.793	4772.24	0	0	0	0.633102	0	19.0182	240.812	69.9827	132.059	281.486
Delta 014H		506.261	26.0558	58.8411	71.1683	13.9034	< 6.1	82350.4	728.298	38.9224	370.409	1531.29	0.011185	0.0642255	2.78151	0	0.805174	0	0	4.59562	2.47048	141.455	6.30366	4.96937	35.0303	0.331294	0	85.1192	0	421.028	108.154	1807.63	0	52.5316	1.70462	6.83776	27.5617	242.972	2999.57	0	0	0	0	0	7.87715	198.468	50.8613	93.0144	341.199
Delta 015H		134.86	42.6992	61.0038	85.9462	13.9034	1107.3	84065.4	< 9.5	95.0035	260.534	6357.56	3.69405	2.30693	1.60634	0	1.27126	0	0	7.52134	5.04502	464.381	8.91808	5.51517	35.0303	1.41029	0	110.595	0	919.029	347.135	2323.18	0.19664	52.5316	6.48007	11.8554	72.3288	730.851	5354.49	0	0	0	0.403853	0	12.0842	219.558	62.6602	178.958	505.996
Delta 016H		357.745	35.7264	55.6228	116.27	22.2942	728.376	51362.3	< 9.5	71.2777	325.685	2802.29	0	0.0642255	0	0	1.03767	0	0	4.59562	0.761361	155.617	13.0726	7.19742	35.0303	1.62776	0	105.092	0	320.751	159.739	1708.43	1.7808	34.9071	4.12462	13.5844	30.6139	287.589	2582.66	0	0	0	1.21793	0	10.6563	219.558	67.9778	121.344	444.978
