# Supplementary material for: Immune response dynamics in COVID-19 patients to SARS-CoV-2 and other human coronaviruses
Source: PLoS One. 2021 Jul 9;16(7):e0254367. doi: 10.1371/journal.pone.0254367 (PMC8270414; doi:10.1371/journal.pone.0254367)
Supplement: S10 Appendix — (XLSX) [file pone.0254367.s018.xlsx]

## Sheet: S10 Appendix
CXCL-10 (pg/ml) in COVID-19 patients and healthy individuals from Pakistan
Sample #	CXCL-10
Severe COVID-19, N=20
Covid Pak-3/20	59620.3
Covid Pak-6/20	11581.2
Covid Pak-10/20	4364.54
Covid Pak-11/20	29463.2
Covid Pak-12/20	8436.1
Covid Pak-14/20	523.08
Covid Pak-15/20	2163.26
Covid Pak-16/20	7365.44
Covid Pak-17/20	5153.87
Covid Pak-18/20	835.531
Covid Pak-20/20	9684.64
Covid Pak-21/20	1488.67
Covid Pak-22/20	10378.3
Covid Pak-26/20	2341.18
Covid Pak-29/20	2001.33
Covid Pak-32/20	6805.33
Covid Pak-44/20	2889.43
Covid Pak-48/20	19950.2
Covid Pak-49/20	4557.66
Covid Pak-50/20	1282.73
Mild/moderate COVID-19, N=23
Covid Pak-1/20	30430.9
Covid Pak-2/20	2515.11
Covid Pak-4/20	8975.7
Covid Pak-5/20	8475.93
Covid Pak-7/20	1066.25
Covid Pak-8/20	19393.1
Covid Pak-19/20	1066.25
Covid Pak-23/20	808.762
Covid Pak-24/20	3160.78
Covid Pak-25/20	2042.17
Covid Pak-27/20	2629.07
Covid Pak-28/20	3160.78
Covid Pak-31/20	21354.8
Covid Pak-33/20	2021.78
Covid Pak-34/20	4036.78
Covid Pak-35/20	6462.56
Covid Pak-36/20	3768.71
Covid Pak-37/20	2062.5
Covid Pak-38/20	1664.74
Covid Pak-39/20	862.045
Covid Pak-41/20	14258.6
Covid Pak-42/20	3700.8
Covid Pak-45/20	2203.17
Healthy, N=38
IH118/13	754.4
IH119/13	395.412
IH120/13	460.583
IH121/13	612.86
IH122/13	1511.01
IH123/13	523.08
IH124/13	2123.13
IH125/13	1115.43
IH129/13	583.402
IH130/13	781.723
IH131/13	641.899
IH132/13	1398.27
IH133/13	1066.25
IH134/13	583.402
IH135/13	965.778
IH136/13	583.402
IH137/13	698.831
IH139/13	808.762
IH140/13	914.354
IH141/13	641.899
IH142/13	1488.67
IH143/13	641.899
IH144/13	888.315
IH145/13	395.412
IH146/13	395.412
IH147/13	553.489
IH148/13	862.045
IH149/13	1664.74
IH150/13	214.454
IH151/13	214.454
IH93/13	982.292
IH94/13	1088.49
IH95/13	1150.79
IH96/13	2393.5
IH97/13	1982.36
IH98/13	1839.91
IH99/13	1982.36
IH100/13	1150.79
