# Supplementary material for: Immune response dynamics in COVID-19 patients to SARS-CoV-2 and other human coronaviruses
Source: PLoS One. 2021 Jul 9;16(7):e0254367. doi: 10.1371/journal.pone.0254367 (PMC8270414; doi:10.1371/journal.pone.0254367)
Supplement: S11 Appendix — (XLSX) [file pone.0254367.s019.xlsx]

## Sheet: S11 Appendix
Assay quantitation-SARS-CoV-2 S-RBD IgG MFI (Median Fluorescence Intensities) and antibody titers
Titration curve of COVID-19 plasma
Sample #	SARS-CoV-2 S-RBD (MFI)	IgG Titers	Plasma dilutions
S1	10434.5	100	100
S2	8390	50	200
S3	6644	25	400
S4	5085.25	12.5	800
S5	4044	6.25	1600
S6	2140.5	3.125	3200
S7	911	1.5625	6400
S8	601.75	0.78125	12800
Titers of SARS-CoV-2 IgG antibodies in COVID-19 patients-UCDavis Time Course, N=6
Sample #	SARS-CoV-2 S-RBD (MFI)	IgG Titers	Approx days post-symptoms
RIB-00001-LH-02	136	0	6
RIB-00001-LH-03	216	0	7
RIB-00001-LH-04	412	0	8
RIB-00001-LH-05	908	1.22408	9
RIB-00001-LH-06	1952	2.57457	10
RIB-00001-LH-08	4537	9.70658	12
RIB-00001-LH-09	5115	12.5047	13
RIB-00001-LH-10	5804	16.7332	14
RIB-00001-LH-12	7434	32.3651	16
RIB-00001-LH-13	8759	54.5105	17
RIB-00001-LH-15	7994	40.3745	19
RIB-00001-LH-16	7214	29.6564	20
RIB-00001-LH-18	8541	50.0471	22
RIB-00001-LH-19	8123	42.4754	23
RIB-00001-LH-20	7140	28.7947	24
RIB-00001-LH-21	6946	26.6468	25
RIB-00001-LH-22	7644	35.1703	26
RIB-00004-LH-0	33	0	5
RIB-00004-LH-04	31	0	9
RIB-00004-LH-06	40	0	11
RIB-00004-LH-09	230	0	14
RIB-00004-LH-10	655	0.978377	15
RIB-00004-LH-11	991	1.31085	16
RIB-00004-LH-12	1476	1.885	17
RIB-00004-LH-13	2192	2.97664	18
RIB-00004-LH-14	2195	2.98192	19
RIB-00004-LH-15	2745	4.064	20
RIB-00004-LH-17	3758	6.77846	22
RIB-00004-LH-21	3021	4.70182	26
RIB-00004-LH-23	2882	4.37203	28
RIB-00004-LH-25	2399	3.356	30
RIB-00004-LH-26	2941	4.50984	31
RIB-00004-LH-28	3266	5.32812	33
RIB-00004-LH-30	3436	5.79874	35
RIB-00004-LH-32	3352	5.56236	37
RIB-00012-LH-0	5479	14.6031	12
RIB-00012-LH-01	7071	28.0127	13
RIB-00012-LH-02	8521	49.6562	14
RIB-00012-LH-03	8865	56.8218	15
RIB-00012-LH-04	8857	56.644	16
RIB-00012-LH-05	8522	49.6757	17
RIB-00012-LH-08	8745	54.2123	20
RIB-00012-LH-09	9236	65.713	21
RIB-00012-LH-10	9177	64.2107	22
RIB-00012-LH-11	9376	69.4217	23
RIB-00012-LH-13	9043	60.9259	25
RIB-00012-LH-15	9249	66.0488	27
RIB-00019-LH-0	1023	1.34515	9
RIB-00019-LH-01	1639	2.106	10
RIB-00019-LH-02	3602	6.28879	11
RIB-00019-LH-03	6550	22.7202	12
RIB-00019-LH-04	9030	60.6163	13
RIB-00019-LH-06	9303	67.4622	15
RIB-00019-LH-11	10982	100	20
RIB-00019-LH-12	10445	100	21
RIB-00016-LH-0	145	0	9
RIB-00016-LH-01	222	0	10
RIB-00016-LH-02	892	1.20771	11
RIB-00016-LH-03	2322	3.21121	12
RIB-00016-LH-04	5722	16.1712	13
RIB-00020-LH-0	462	0.808782	5
RIB-00020-LH-01	659	0.98205	6
RIB-00020-LH-02	2185	2.96436	7
RIB-00020-LH-03	3123	4.95538	8
RIB-00020-LH-04	4216	8.39519	9
